# Supplementary material for: Structural Characterization of Murine Phosphodiesterase 5 Isoforms and Involvement of Cysteine Residues in Supramolecular Assembly
Source: Int J Mol Sci. 2023 Jan 6;24(2):1108. doi: 10.3390/ijms24021108 (PMC9862819; doi:10.3390/ijms24021108)
Supplement: Supplementary file 1 [file ijms-24-01108-s001.zip]

Archive with 1 entries (1 files):
- ijms-2116741-supplementary.pdf
